# Supplementary material for: Dietary Inflammatory Index and Risk of Colorectal Cancer in Japanese Men
Source: Nutrients. 2026 Jan 21;18(2):338. doi: 10.3390/nu18020338 (PMC12844604; doi:10.3390/nu18020338)
Supplement: Supplementary file 1 [file nutrients-18-00338-s001.zip]

Archive with 1 entries (1 files):
- nutrients-4024666-supplementary.xlsx
