# Supplementary material for: Dietary Inflammatory Index and Risk of Colorectal Cancer in Japanese Men
Source: Nutrients. 2026 Jan 21;18(2):338. doi: 10.3390/nu18020338 (PMC12844604; doi:10.3390/nu18020338)
Supplement: Supplementary file 1 [file nutrients-18-00338-s001.zip › nutrients-4024666-supplementary.xlsx]

## Sheet: Table S1
Table S1. Distributions of energy-adjusted DII components by E-DII quintles, JPHC study, Japan.
	E-DII scores
	Q1 (Lowest)				Q2				Q3				Q4				Q5 (Highest)				P-valuea
Energy, kcal/day	2264.81	(	650.412	)	2228.87	(	638.933	)	2182.99	(	627.023	)	2124	(	617.295	)	2030.92	(	638.717	)	<0.0001
Protein, g	79.599	(	12.636	)	75.4993	(	11.8751	)	71.4556	(	10.931	)	66.8596	(	10.6184	)	59.4351	(	12.1255	)	<0.0001
Lipid, g	61.0264	(	13.3259	)	56.7645	(	13.8331	)	53.174	(	14.3505	)	50.0149	(	15.2099	)	45.3272	(	18.8295	)	<0.0001
Carbohydrate, g	269.873	(	42.4241	)	269.351	(	44.2447	)	271.838	(	46.0871	)	273.77	(	48.8608	)	278.632	(	59.9617	)	<0.0001
Magnesium, mg	348.339	(	52.9885	)	302.698	(	38.7489	)	276.562	(	33.8922	)	253.288	(	33.716	)	220.7	(	39.1315	)	<0.0001
Iron, mg	11.1499	(	2.05808	)	9.71137	(	1.69042	)	8.82384	(	1.49937	)	7.93113	(	1.414	)	6.80512	(	1.45465	)	<0.0001
Zinc, mg	9.10621	(	1.04805	)	8.71808	(	1.09238	)	8.4498	(	1.13715	)	8.15	(	1.23341	)	7.76624	(	1.49732	)	<0.0001
Retinol activity equivalents, µg	1224.33	(	672.741	)	950.724	(	561.541	)	818.075	(	530.807	)	673.042	(	427.069	)	510.232	(	373.617	)	<0.0001
β-carotenes, µg	5824.05	(	3506.34	)	3450.29	(	1728.29	)	2595.85	(	1449.06	)	1978.88	(	1148.99	)	1379.44	(	952.633	)	<0.0001
Vitamin D, µg	12.3894	(	6.98344	)	11.3276	(	6.44963	)	10.1018	(	5.53618	)	8.63051	(	4.99204	)	5.91956	(	4.05053	)	<0.0001
α-Tocopherol, mg	9.26539	(	2.27858	)	7.28727	(	1.74862	)	6.28052	(	1.49179	)	5.46074	(	1.33801	)	4.44029	(	1.4464	)	<0.0001
Vitamin B1, mg	1.23076	(	0.364299	)	1.1097	(	0.370702	)	1.02348	(	0.373855	)	0.953282	(	0.387442	)	0.874823	(	0.414067	)	<0.0001
Vitamin B2, mg	1.69605	(	0.404084	)	1.51456	(	0.371492	)	1.37831	(	0.361969	)	1.24122	(	0.369023	)	1.07664	(	0.434306	)	<0.0001
Niacin, mg	22.6179	(	5.31613	)	21.2059	(	5.04881	)	20.0022	(	4.63179	)	18.5641	(	4.21521	)	15.8982	(	4.18271	)	<0.0001
Vitamin B6, mg	1.86112	(	0.290945	)	1.64676	(	0.251323	)	1.52209	(	0.230808	)	1.39285	(	0.218988	)	1.19426	(	0.241587	)	<0.0001
Vitamin B12, µg	11.0302	(	5.31379	)	10.072	(	4.54567	)	9.12672	(	3.9048	)	7.87293	(	3.44444	)	5.75694	(	2.86907	)	<0.0001
Folate, µg	538.404	(	137.264	)	416.928	(	86.1435	)	354.744	(	75.8813	)	296.535	(	69.2418	)	227.5	(	62.7567	)	<0.0001
Vitamin C, mg	186.992	(	66.2129	)	134.431	(	47.0585	)	108.329	(	41.9515	)	85.1175	(	36.497	)	60.3097	(	30.0248	)	<0.0001
Saturated fatty acid, g	16.6509	(	4.82556	)	16.4487	(	5.2051	)	15.9019	(	5.552	)	15.4816	(	6.06818	)	14.9471	(	7.67503	)	<0.0001
Monounsaturated fatty acid, g	21.0813	(	5.31482	)	19.7094	(	5.58647	)	18.5212	(	5.72522	)	17.4588	(	6.01957	)	15.8202	(	7.37131	)	<0.0001
Polyunsaturated fatty acid, g	15.5809	(	3.1731	)	13.4915	(	2.83821	)	12.1174	(	2.61659	)	10.922	(	2.5501	)	9.18372	(	2.98823	)	<0.0001
Cholesterol, mg	316.621	(	129.748	)	312.544	(	147.348	)	297.488	(	147.323	)	277.213	(	142.072	)	242.557	(	149.386	)	<0.0001
Total dietary fiber, g	17.2364	(	4.22476	)	12.847	(	2.68605	)	10.8442	(	2.44003	)	9.20462	(	2.33056	)	7.46631	(	2.44862	)	<0.0001
Daidzein, mg	20.9518	(	13.2748	)	17.881	(	12.281	)	15.2234	(	9.40194	)	12.9994	(	7.93332	)	9.50077	(	6.86006	)	<0.0001
Genistein, mg	34.1307	(	22.2826	)	28.9301	(	20.835	)	24.4049	(	15.8397	)	20.6734	(	13.0729	)	14.92	(	11.0731	)	<0.0001
n-3 fatty acid, g	4.04755	(	1.05827	)	3.44974	(	0.962935	)	3.04897	(	0.872464	)	2.64424	(	0.796359	)	2.03486	(	0.737543	)	<0.0001
n-6 fatty acid, g	10.9105	(	2.43657	)	9.70297	(	2.31829	)	8.83267	(	2.08596	)	8.11927	(	2.01911	)	7.10758	(	2.31671	)	<0.0001
Alcohol quantity, g	16.6558	(	19.5892	)	22.5162	(	23.3085	)	26.9444	(	26.6676	)	31.9533	(	31.4349	)	38.3429	(	41.5019	)	<0.0001
Onion, g	32.4916	(	31.1505	)	21.797	(	20.5883	)	17.074	(	16.1409	)	14.1093	(	14.634	)	9.78502	(	13.2079	)	<0.0001
Green tea, g	647.742	(	573.882	)	591.437	(	553.792	)	508.112	(	501.526	)	403.157	(	438.478	)	274.458	(	351.142	)	<0.0001
Black tea, g	13.9473	(	43.9991	)	13.1758	(	41.4456	)	12.5265	(	42.9253	)	12.6169	(	44.349	)	11.7405	(	50.2145	)	<0.0001
Coffee, g	82.5875	(	136.505	)	90.6747	(	148.165	)	95.9836	(	151.43	)	102.253	(	158.059	)	105.556	(	175.038	)	0.0025
DII, Dietary inflammatory index; Q, Quintile.
Data represent mean (standard deviation).
a Jonckheere-Terpstra test for continuous variables.

## Sheet: Table S2
Table S2. Distributions of energy-adjusted food group intakes by E-DII quintles, JPHC study, Japan.
	E-DII scores
	Q1 (Lowest)				Q2				Q3				Q4				Q5 (Highest)				P-valuea
Cereals (g/day)	525.387	(	129.891	)	567.85	(	133.735	)	595.532	(	142.698	)	613.408	(	156.152	)	641.012	(	190.477	)	<0.0001
Potatoes and starches (g/day)	35.1395	(	29.6449	)	24.9117	(	21.1907	)	20.2867	(	18.3856	)	15.9957	(	14.7909	)	11.6141	(	14.4054	)	<0.0001
Sugars and sweeteners (g/day)	1.5227	(	3.10983	)	1.89144	(	4.16582	)	2.19181	(	4.28207	)	2.43039	(	5.22166	)	2.89701	(	6.29798	)	<0.0001
Pulses (g/day)	115.971	(	85.7006	)	99.9932	(	90.7719	)	84.2853	(	70.2118	)	72.4609	(	51.6358	)	54.5083	(	43.6105	)	<0.0001
Nuts and seeds (g/day)	2.95261	(	5.27527	)	2.3375	(	4.41286	)	1.98149	(	3.41689	)	1.62129	(	3.27721	)	1.23914	(	2.39913	)	<0.0001
Vegetables (g/day)	336.321	(	151.866	)	216.74	(	82.1271	)	170.199	(	69.6695	)	134.201	(	61.5809	)	95.6575	(	55.889	)	<0.0001
Pickles (g/day)	46.928	(	52.7559	)	35.3499	(	37.8615	)	28.7572	(	30.6502	)	22.4771	(	24.2305	)	16.1504	(	21.3436	)	<0.0001
Green and Yellow vegetables (g/day)	158.38	(	91.8763	)	97.6492	(	52.3942	)	75.1463	(	44.5069	)	58.9049	(	40.772	)	41.4144	(	35.5471	)	<0.0001
Other vegetables (g/day)	177.794	(	96.0686	)	119.105	(	58.8473	)	95.1678	(	48.4962	)	75.5029	(	41.2323	)	54.5544	(	36.9267	)	<0.0001
Fruits (g/day)	257.928	(	171.018	)	197.841	(	141.027	)	161.811	(	127.434	)	131.252	(	112.051	)	96.4736	(	92.6421	)	<0.0001
Mushrooms (g/day)	13.7886	(	13.1341	)	9.62302	(	9.25628	)	7.70192	(	7.3426	)	5.93577	(	5.65734	)	3.87934	(	5.32297	)	<0.0001
Algae (g/day)	15.5145	(	15.1849	)	11.0595	(	8.88543	)	8.93757	(	7.97245	)	7.12482	(	6.96237	)	4.93501	(	5.31138	)	<0.0001
Fishes and Shellfishes (g/day)	112.699	(	59.1649	)	102.155	(	54.0996	)	92.3239	(	48.2037	)	78.691	(	42.875	)	54.1181	(	35.4654	)	<0.0001
Meats (g/day)	58.0214	(	35.8251	)	62.6222	(	38.2123	)	62.4857	(	38.7078	)	62.3359	(	40.6086	)	59.9473	(	47.8504	)	<0.0001
Eggs (g/day)	31.7928	(	26.0342	)	32.4931	(	32.2728	)	31.5749	(	33.1685	)	30.2073	(	31.7322	)	28.1255	(	32.0909	)	<0.0001
Milks and Dairy products (g/day)	161.025	(	149.002	)	157.763	(	157.608	)	151.774	(	166.162	)	150.543	(	184.661	)	153.557	(	224.953	)	<0.0001
Fats and oils (g/day)	15.2404	(	5.26394	)	12.1016	(	4.21787	)	10.6827	(	4.18186	)	9.51954	(	4.21095	)	8.0846	(	5.5621	)	<0.0001
Confectioneries (g/day)	14.7095	(	16.6024	)	14.9853	(	17.1119	)	14.0713	(	16.8007	)	13.2459	(	18.3692	)	12.1064	(	20.676	)	<0.0001
Alcohol beverages (g/day)	186.314	(	296.986	)	259.4	(	359.121	)	308.769	(	398.691	)	365.997	(	475.816	)	403.646	(	545.189	)	<0.0001
Non-alcohol beverages (g/day)	919.086	(	616.746	)	885.79	(	594.084	)	819.672	(	554.575	)	748.178	(	515.673	)	656.248	(	519.308	)	<0.0001
Seasonings (g/day)	10.8852	(	5.27718	)	8.99902	(	4.78922	)	7.8425	(	4.35182	)	6.7585	(	3.86545	)	5.19316	(	3.79597	)	<0.0001
DII, Dietary inflammatory index; Q, Quintile.
Data represent mean (standard deviation).
a Jonckheere-Terpstra test for continuous variables.

## Sheet: Table S3
Table S3. HRs and 95% CIs for colorectal cancer risk according to E-DII quintiles stratified by inflammation-related lifestyle factors.
	E-DII scores
		Q1 (Lowest)	Q2				Q3				Q4				Q5 (Highest)
		HR (Ref.)	HR (95% CI)				HR (95% CI)				HR (95% CI)				HR (95% CI)			P for trend
Body mass index
BMI <=25 kg/m2 (n=27752)
Colorectal cancer		1	1.15289	0.944592	1.40711		1.13791	0.927612	1.39588		1.09699	0.885439	1.35909		1.20586	0.959368	1.51568	0.234399
Colon cancer		1	1.1853	0.930155	1.51042		1.15277	0.897946	1.47992		1.162	0.896185	1.50667		1.3056	0.989579	1.72255	0.118078
Proximal colon cancer		1	1.27551	0.883173	1.84213		1.13222	0.76562	1.67436		1.35278	0.912694	2.00507		1.28311	0.826645	1.99164	0.247467
Distal colon cancer		1	1.13881	0.807683	1.6057		1.21532	0.86134	1.71477		1.1041	0.767046	1.58925		1.29763	0.884506	1.9037	0.281993
Rectal cancer		1	1.097	0.773021	1.55677		1.11219	0.779749	1.58637		0.972036	0.665369	1.42005		1.02466	0.683525	1.53604	0.868611
BMI >25 kg/m2 (n=11055)
Colorectal cancer		1	1.40567	1.02632	1.92523		1.46438	1.06343	2.01652		1.6643	1.20111	2.30613		1.20182	0.834607	1.73061	0.154993
Colon cancer		1	1.42708	0.966567	2.10699		1.63552	1.10846	2.4132		1.8671	1.25663	2.77413		1.21117	0.771644	1.90104	0.14242
Proximal colon cancer		1	1.33262	0.732045	2.4259		1.99549	1.12954	3.5253		2.1477	1.19591	3.85698		1.40281	0.720678	2.73059	0.0919942
Distal colon cancer		1	1.44988	0.859571	2.44558		1.20395	0.690169	2.10021		1.5238	0.87782	2.64517		0.97143	0.51785	1.82229	0.962832
Rectal cancer		1	1.38687	0.813626	2.36398		1.1637	0.660158	2.05131		1.33249	0.746375	2.37886		1.19245	0.64082	2.21894	0.666131
Smoking status
Non-smokers (n=13674)
Colorectal cancer		1	1.24601	0.933057	1.66392		1.30808	0.971629	1.76103		1.29176	0.943586	1.76841		1.13599	0.802475	1.60813	0.359845
Colon cancer		1	1.30488	0.926412	1.83797		1.41987	1.00015	2.01575		1.31875	0.905176	1.9213		1.23459	0.819228	1.86054	0.276372
Proximal colon cancer		1	1.49659	0.890435	2.51538		1.67405	0.98616	2.84177		1.87577	1.08935	3.22992		1.15292	0.602059	2.2078	0.288354
Distal colon cancer		1	1.36229	0.83209	2.23032		1.37301	0.824562	2.28626		1.11097	0.631315	1.95505		1.3392	0.751251	2.38728	0.540837
Rectal cancer		1	1.11295	0.64831	1.9106		1.0575	0.602211	1.85701		1.20661	0.681147	2.13743		0.898448	0.46667	1.72972	0.935325
Current- or Past-smokers (n=25133)
Colorectal cancer		1	1.20909	0.982956	1.48725		1.18296	0.957905	1.46088		1.21869	0.980441	1.51482		1.22386	0.968957	1.54582	0.137346
Colon cancer		1	1.22302	0.945351	1.58225		1.20207	0.925095	1.56198		1.34184	1.02844	1.75074		1.27842	0.957732	1.70648	0.0795536
Proximal colon cancer		1	1.19072	0.803419	1.76471		1.19851	0.802627	1.78967		1.413	0.94265	2.11803		1.33739	0.85889	2.08245	0.126321
Distal colon cancer		1	1.16052	0.815519	1.65148		1.13373	0.793138	1.62059		1.23209	0.856776	1.77182		1.13114	0.76151	1.68018	0.514805
Rectal cancer		1	1.19433	0.843031	1.69201		1.15313	0.807605	1.64647		1.00625	0.688226	1.47122		1.1312	0.760547	1.68249	0.903699
Alcohol Drinking status
Non-Drinkers (n=9305)
Colorectal cancer		1	1.32362	0.935023	1.87371		1.15829	0.795048	1.68749		0.989682	0.65051	1.5057		1.226	0.822456	1.82754	0.717793
Colon cancer		1	1.59278	1.055	2.40468		1.20385	0.759681	1.90772		1.20718	0.74	1.96931		1.36913	0.851381	2.20172	0.487345
Proximal colon cancer		1	1.59321	0.908054	2.79532		1.21919	0.652089	2.27949		0.835069	0.395611	1.76269		0.860938	0.410014	1.80778	0.33961
Distal colon cancer		1	1.78755	0.947443	3.37259		1.12638	0.539854	2.35014		1.57849	0.776159	3.21021		1.86574	0.941905	3.69568	0.159745
Rectal cancer		1	0.833476	0.428654	1.62061		1.06783	0.55519	2.05381		0.584618	0.252502	1.35356		0.95042	0.452053	1.99821	0.656944
Drinkers (n=29502)
Colorectal cancer		1	1.19373	0.984602	1.44728		1.23269	1.01468	1.49756		1.29251	1.05758	1.57961		1.22565	0.981692	1.53024	0.052068
Colon cancer		1	1.16768	0.92067	1.48095		1.28456	1.01322	1.62856		1.36854	1.0718	1.74745		1.28236	0.976787	1.68352	0.0292325
Proximal colon cancer		1	1.20755	0.827413	1.76235		1.43753	0.988581	2.09037		1.86457	1.28462	2.70633		1.52714	0.997649	2.33764	0.00413495
Distal colon cancer		1	1.10426	0.800244	1.52379		1.18759	0.861306	1.63748		1.12548	0.803133	1.57721		1.08803	0.749201	1.58008	0.659962
Rectal cancer		1	1.25532	0.903364	1.74439		1.14072	0.811708	1.60309		1.16	0.816464	1.64808		1.12577	0.767313	1.65168	0.758231
Physical activity status
<Median of Mets (n=17027)
Colorectal cancer		1	1.46716	1.13494	1.89662		1.49112	1.14929	1.93461		1.36602	1.03592	1.80129		1.47459	1.10592	1.96615	0.0400186
Colon cancer		1	1.45869	1.06268	2.00228		1.62893	1.18815	2.23322		1.63489	1.17608	2.27267		1.79307	1.27406	2.52351	0.00125065
Proximal colon cancer		1	1.51389	0.941714	2.43371		2.13284	1.35175	3.36528		1.74077	1.05813	2.86379		1.96761	1.17845	3.28524	0.00981584
Distal colon cancer		1	1.36826	0.876371	2.13623		1.18677	0.745521	1.88919		1.52932	0.966952	2.41874		1.51214	0.929123	2.46098	0.101358
Rectal cancer		1	1.49105	0.961118	2.31317		1.23393	0.776885	1.95987		0.881219	0.52474	1.47987		0.915232	0.532136	1.57413	0.235493
>Median of Mets (n=21780)
Colorectal cancer		1	1.06067	0.84744	1.32755		1.04713	0.830635	1.32006		1.16306	0.918694	1.47241		1.02139	0.78423	1.33027	0.596793
Colon cancer		1	1.10933	0.845012	1.45633		1.04131	0.783025	1.38479		1.14939	0.859207	1.53759		0.940682	0.674419	1.31207	0.915888
Proximal colon cancer		1	1.14992	0.755689	1.74982		0.841559	0.524963	1.34909		1.4536	0.940282	2.24714		0.844892	0.490981	1.45391	0.876004
Distal colon cancer		1	1.12273	0.770612	1.63576		1.23102	0.843291	1.79702		1.01607	0.674473	1.53067		1.00878	0.646459	1.57417	0.881393
Rectal cancer		1	0.964738	0.648347	1.43553		1.05696	0.710409	1.57256		1.19161	0.796601	1.78249		1.1697	0.755873	1.81009	0.295712
HR, Hazard ratio; CI, confidence interval; Q, Quintile.
a Multivariable adjusted model was stratified by public health center area (10 areas) and adjusted for age at 5-year follow-up survey (years, continuous), smoking status (current, past, and never), body mass index (<22.5, 22.5-24.9, 25-27.4, and >=27.5), total physical activity (Mets, continuous), log-transformed total energy intake (continuous), energy-adjusted red and processed meat intake (con…
